# Supplementary material for: Effects of Adding Sphingomonas Z392 to Drinking Water on Growth Performance, Intestinal Histological Structure, and Microbial Community of Broiler Chickens
Source: Animals (Basel). 2024 Jun 28;14(13):1920. doi: 10.3390/ani14131920 (PMC11240382; doi:10.3390/ani14131920)
Supplement: Supplementary file 1 [file animals-14-01920-s001.zip]

Archive with 1 entries (1 files):
- animals-3023955-supplementary.pdf
